# Supplementary material for: Analysis of the diagnostic role of fibrin-related markers in perioperative venous thromboembolism
Source: Front Surg. 2025 May 20;12:1530576. doi: 10.3389/fsurg.2025.1530576 (PMC12130022; doi:10.3389/fsurg.2025.1530576)
Supplement: Supplementary file 1 [file Table1.xlsx]

## Sheet: Sheet1
Table S1: Comparison of levels of D-dimer, FM, and FDP at different periods in each group (±s)
Group	Number of cases	D-dimer（mg/L）				FM（mg/L）				FDP（mg/L）
		Pre-op day 1	Post-op day 1	Post-op day 3	Post-op day 7	Pre-op day 1	Post-op day 1	Post-op day 3	Post-op day 7	Pre-op day 1	Post-op day 1	Post-op day 3	Post-op day 7
PEgroup	54	2.18±0.42ab	1.90±0.28ab	1.35±0.27ab	0.83±0.24ab	12.04±0.55ab	10.18±0.33ab	8.23±0.47ab	6.12±0.26ab	27.23±3.82ab	23.19±3.54ab	17.94±4.22ab	8.26±2.17ab
DVT group	46	1.95±0.37a	1.73±0.32a	1.06±0.41a	0.65±0.31a	11.12±0.32a	9.03±0.25a	7.14±0.23a	4.34±0.18a	24.18±4.23a	20.65±4.20a	15.23±3.14a	6.53±2.09a
Control group	50	0.45±0.08				3.09±1.03				2.51±0.82
F value	-	413.62	493.3	120.569	31.891	2486.69	1743.31	817.595	286.739	806.674	603.982	362.094	130.752
P value	-	0	0	0	0	0	0	0	0	0	0	0	0
Note: Compared with the control group, aP ＜ 0.05; compared with the DVT group, bP ＜ 0.05 .
